# Supplementary material for: Effect of Mexican Propolis on Wound Healing in a Murine Model of Diabetes Mellitus
Source: Int J Mol Sci. 2024 Feb 12;25(4):2201. doi: 10.3390/ijms25042201 (PMC10889666; doi:10.3390/ijms25042201)
Supplement: Supplementary file 1 [file ijms-25-02201-s001.zip]

Archive with 1 entries (1 files):
- ijms-2855919-supplementary.pdf
